# Supplementary material for: Very Stable High-Molecular-Mass Multiprotein Complexes in Different Organs of the Sea Cucumber Paracaudina chilensis
Source: Molecules. 2025 Nov 21;30(23):4496. doi: 10.3390/molecules30234496 (PMC12692967; doi:10.3390/molecules30234496)
Supplement: Supplementary file 1 [file molecules-30-04496-s001.zip]

Archive with 1 entries (1 files):
- molecules-3958708-supplementary.pdf
